# Supplementary material for: Prognostic Factors for Postoperative Bleeding Complications and Prolonged Intensive Care after Percutaneous Hepatic Chemosaturation Procedures with Melphalan
Source: Cancers (Basel). 2023 Jul 25;15(15):3776. doi: 10.3390/cancers15153776 (PMC10417144; doi:10.3390/cancers15153776)
Supplement: Supplementary file 1 [file cancers-15-03776-s001.zip]

Archive with 1 entries (1 files):
- cancers-2446692-supplementary.xlsx
