# Supplementary material for: Prognostic Factors for Postoperative Bleeding Complications and Prolonged Intensive Care after Percutaneous Hepatic Chemosaturation Procedures with Melphalan
Source: Cancers (Basel). 2023 Jul 25;15(15):3776. doi: 10.3390/cancers15153776 (PMC10417144; doi:10.3390/cancers15153776)
Supplement: Supplementary file 1 [file cancers-15-03776-s001.zip › cancers-2446692-supplementary.xlsx]

## Sheet: Tabelle1
Consecutive Nr	PatID	Session Nr	ECCP time (min)	Melphalan dosage (mg)	Noradrenaline max (mcg/kg/min)	Kristalloids (ml)	Heparin (U)	Protamin (mg)	Protamin yes/no	Bleeding	ICU LOS >1d	kg	Melphalan mg kg	Crystalloids ml kg	Heparin U kg
1	1	1	140	220	0.4	4500	35000	30000	1	0	0	68	3.2	66.1	514.706
2	1	2	130	220	0.4	9000	35000	30000	1	0	0	67	3.3	134.3	522.388
3	1	3	120	220	0.85	8000	35000	25000	1	0	0	70	3.1	114.2	500
4	1	4	120	220	0.95	9000	35000	30000	1	0	1	70	3.1	128.5	500
5	1	5	120	220	0.71	7000	32500	25000	1	0	0	70	3.1	100	464.286
6	2	1	155	175	0.65	7000	22500	20000	1	0	1	60	2.9	116.6	375
7	3	1	150	170	0.4	6000	20000	15000	1	0	0	59	2.9	101.6	338.983
8	3	2	150	170	0.44	5000	20000	15000	1	0	0	56	3	89.2	357.143
9	3	3	150	170	0.3	4000	25000	20000	1	0	0	56	3	71.4	446.429
10	4	1	110	195.3	0.68	10500	28000	25000	1	1	0	66	3	159.1	424.242
11	4	2	120	195.3	0.65	8000	40000	30000	1	1	0	66	3	121.2	606.061
12	4	3	114	195.3	0.61	4000	30000	15000	1	0	0	66	3	60.6	454.545
13	4	4	96	175.2	0.7	5000	30000	25000	1	0	0	65	2.7	76.9	461.538
14	4	5	91	185	0.58	4000	30000	25000	1	0	0	62	3	64.5	483.871
15	4	6	91	195.3	0.64	8000	27500	25000	1	0	1	60	3.3	133.3	458.333
16	5	1	121	169.2	0.28	4000	30000	20000	1	0	0	62	2.7	64.5	483.871
17	5	2	120	169.2	0.54	3000	20000	25000	1	0	0	62	2.7	48.3	322.581
18	5	3	130	169.2	0.25	4000	20000	20000	1	0	0	62	2.7	64.5	322.581
19	5	4	112	169.2	0.4	3000	30000	0	0	0	0	60	2.8	50	500
20	5	5	95	169.2	0.72	3000	25000	20000	1	0	0	58	2.9	51.7	431.034
21	6	1	116	163.2	0.27	3000	25000	15000	1	0	0	62	2.6	48.3	403.226
22	7	1	77	175.2	0.81	4000	25000	20000	1	0	0	47	3.7	85.1	531.915
23	8	1	105	193	0.33	7500	25000	0	0	1	1	68	2.8	110.2	367.647
24	8	2	87	193	0.29	6000	25000	20000	1	0	0	68	2.8	88.2	367.647
25	8	3	81	193.2	0.27	7000	25000	10000	1	0	0	68	2.8	102.9	367.647
26	8	4	81	193	0.37	5000	30000	0	0	0	0	68	2.8	73.5	441.176
27	8	5	89	193.2	0.45	9000	20000	20000	1	1	0	65	3	138.4	307.692
28	9	1	87	138.9	0.58	6000	25000	20000	1	0	0	80	1.7	75	312.5
29	9	2	102	138.9	0.31	3000	25000	20000	1	0	0	80	1.7	37.5	312.5
30	9	3	97	138.9	0.41	6000	30000	0	0	0	0	80	1.7	75	375
31	9	4	98	138.9	0.5	7000	30000	0	0	1	0	80	1.7	87.5	375
32	9	5	112	138.9	0.17	5000	30000	0	0	0	0	80	1.7	62.5	375
33	9	6	93	138.9	0.25	3000	30000	0	0	0	0	80	1.7	37.5	375
34	10	1	95	223.5	0.34	8000	35000	15000	1	0	0	92	2.4	86.9	380.435
35	10	2	130	220	0.27	6000	30000	0	0	0	0	91	2.4	65.9	329.67
36	10	3	83	220	0.46	5000	35000	0	0	0	0	91	2.4	54.9	384.615
37	10	4	105	220	0.63	6000	25000	0	0	0	0	91	2.4	65.9	274.725
38	10	5	97	220	0.55	11000	35000	0	0	1	0	93	2.4	118.2	376.344
39	10	6	97	220	0.54	4000	30000	0	0	0	0	92	2.4	43.4	326.087
40	11	1	91	179.1	0.58	3000	35000	10000	1	0	0	100	1.8	30	350
41	11	2	122	179.1	0.54	8000	35000	0	0	1	0	100	1.8	80	350
42	12	1	148	171	0.29	6000	30000	0	0	0	0	70	2.4	85.7	428.571
43	12	2	182	171	0.51	14000	30000	0	0	1	1	70	2.4	200	428.571
44	13	1	97	175	0.24	5000	60000	0	0	0	0	70	2.5	71.4	857.143
45	13	2	112	181	0.6	4000	35000	0	0	0	0	70	2.6	57.1	500
46	13	3	100	175	1	6000	30000	25000	1	0	0	70	2.5	85.7	428.571
47	13	4	118	159	0.87	8000	30000	30000	1	0	0	70	2.3	114.2	428.571
48	13	5	91	187.2	0.6	5000	30000	25000	1	0	0	70	2.7	71.4	428.571
49	13	6	119	187.2	0.97	4000	30000	25000	1	0	0	70	2.7	57.1	428.571
50	14	1	89	163.2	0.82	6000	55000	50000	1	0	0	51	3.2	117.6	1078.43
51	15	1	88	220	0.93	7000	30000	0	0	1	1	108	2	64.8	277.778
52	16	1	113	167.5	0.76	4000	25000	20000	1	0	0	77	2.2	51.9	324.675
53	17	1	126	220	0.2	10000	35000	0	0	1	1	78	2.8	128.2	448.718
54	17	2	117	220	0.41	7000	35000	0	0	1	1	74	3	94.5	472.973
55	18	1	121	220	0.58	4000	45000	30000	1	0	0	88	2.5	45.4	511.364
56	18	2	87	220	0.65	4000	45000	30000	1	0	0	77	2.9	51.9	584.416
57	19	1	105	219	0.79	5000	35000	20000	1	0	0	93	2.4	53.7	376.344
58	19	2	105	219	0.83	5000	35000	20000	1	0	0	91	2.4	54.9	384.615
59	20	1	87	171	0.84	5000	30000	0	0	0	0	77	2.2	64.9	389.61
60	21	1	84	159	0.74	6500	40000	0	0	1	1	89	1.8	73	449.438
61	22	1	91	220	1	5000	35000	10000	1	0	0	92	2.4	54.3	380.435
62	22	2	80	220	0.87	5000	35000	10000	1	0	0	91	2.4	54.3	384.615
63	22	3	87	220	0.9	4000	35000	15000	1	0	0	91	2.4	43.9	384.615
64	23	1	65	220	0.78	4000	35000	15000	1	0	0	81	2.7	49.3	432.099
65	24	1	77	179	1.3	5000	23000	18000	1	0	0	57	3.1	87.7	403.509
66	24	2	75	175	0.91	5000	25000	10000	1	0	0	56	3.1	89.2	446.429
67	24	3	80	183	0.83	5000	25000	10000	1	0	0	56	3.3	89.2	446.429
68	24	4	78	175	0.88	4000	35000	15000	1	0	0	56	3.1	71.4	625
69	24	5	71	177	0.45	3000	30000	15000	1	0	0	55	3.2	54.4	545.455
70	24	6	76	171	0.82	3500	30000	21000	1	0	0	55	3.1	63.6	545.455
71	25	1	79	220	0.84	4000	40000	15000	1	0	0	98	2.2	40.8	408.163
72	25	2	70	180	0.77	3500	40000	35000	1	0	0	98	1.8	35.7	408.163
73	25	3	72	195	0.41	4000	40000	40000	1	0	0	95	2.1	42.1	421.053
74	25	4	75	195	0.17	3000	40000	40000	1	0	0	94	2.1	31.9	425.532
75	26	1	78	165	0.67	2000	35000	20000	1	0	0	47	3.5	42.5	744.681
76	26	2	73	159	0.71	3000	35000	35000	1	0	0	47	3.4	63.8	744.681
77	27	1	75	171	0.68	4000	30000	25000	1	0	0	53	3.2	75.4	566.038
78	27	2	71	168	0.83	2000	30000	28000	1	0	0	53	3.2	37.7	566.038
79	27	3	70	171	1.1	3000	30000	30000	1	0	0	53	3.2	56.6	566.038
80	27	4	75	171	0.92	2500	25000	25000	1	0	0	53	3.2	47.1	471.698
81	27	5	75	171	0.31	3000	25000	25000	1	0	0	51	3.4	58.8	490.196
82	28	1	80	220	0.84	3000	35000	17500	1	0	0	73	3	41	479.452
83	28	2	99	220	0.32	4000	35000	20000	1	0	0	73	3	54.7	479.452
84	28	3	71	207	2.2	5000	35000	20000	1	0	0	73	2.8	68.4	479.452
85	29	1	73	220	0.64	2500	35000	35000	1	0	0	90	2.4	27	388.889
86	29	2	70	220	0.41	3000	35000	35000	1	0	0	90	2.4	33.3	388.889
87	29	3	77	220	0.71	3000	35000	30000	1	0	0	88	2.5	34	397.727
88	30	1	72	171	0.8	2000	25000	25000	1	0	0	55	3.1	36.3	454.545
89	30	2	65	171	0.65	3000	25000	25000	1	1	0	55	3.1	54.5	454.545
90	31	1	78	220	0.41	3000	25000	25000	1	0	0	85	2.6	35.2	294.118
